# Supplementary material for: Riluzole Reverses Blood–Testis Barrier Loss to Rescue Chemotherapy–Induced Male Infertility by Binding to TRPC
Source: Cells. 2024 Dec 6;13(23):2016. doi: 10.3390/cells13232016 (PMC11640501; doi:10.3390/cells13232016)
Supplement: Supplementary file 1 [file cells-13-02016-s001.zip]

Archive with 1 entries (1 files):
- cells-3311716-supplementary.pdf
